# Supplementary material for: Characterization and Genome Study of a Newly Isolated Temperate Phage Belonging to a New Genus Targeting Alicyclobacillus acidoterrestris
Source: Genes (Basel). 2023 Jun 20;14(6):1303. doi: 10.3390/genes14061303 (PMC10297869; doi:10.3390/genes14061303)
Supplement: Supplementary file 1 [file genes-14-01303-s001.zip › Table S1.xlsx]

## Sheet: Alicyclobacillus phage KKP 3916
Table S1. Genome annotation of functional ORFs of the Alicyclobacillus phage strain KKP 3916.
Protein ID	Features type	Length [amino acids]	CDS location in phage genome	Classification of structural protein	Phrog ID	Phrog protein	Domain	Classify functional protein
contig_1.2	CDS	37	112 - 2	Other(10.0)	21085	MG962376_p49	ND	unknown function
contig_1.137	CDS	65	334 - 137	Other(9.93)	31022	p50329	ND	unknown function
contig_1.335	CDS	32	433 - 335	Other(10.0)	14625	JF937098_p40	ND	unknown function
contig_1.617	CDS	52	775 - 617	Other(9.86)	2587	KX349297_p3	ND	unknown function
contig_1.789	CDS	31	884 - 789	Other(9.91)	4645	NC_031914_p55	ND	endonuclease
contig_1.956	CDS	78	1192 - 956	Other(9.35)	814	KJ019083_p89	ND	unknown function
contig_1.2248	CDS	264	1454 - 2248	Other(5.11)	19047	NC_028749_p9	ND	transcriptional regulator
contig_1.2342	CDS	29	2431 - 2342	Other(9.61)	12578	p189404	ND	unknown function
contig_1.2507	CDS	89	2776 - 2507	Other(7.1)	6893	JQ684677_p60	ND	unknown function
contig_1.2773	CDS	76	3003 - 2773	Other(9.95)	876	p76256	ND	transcriptional repressor
contig_1.3048	CDS	33	3149 - 3048	Other(10.0)	9019	KU836751_p71	ND	Holliday junction resolvase
contig_1.3186	CDS	37	3299 - 3186	Other(9.53)	13125	KX495186_p41	ND	unknown function
contig_1.3318	CDS	335	4325 - 3318	Other(5.23)	216	p381219	['Phage integrase family', 'Phage integrase, N-terminal SAM-like domain']	integrase
contig_1.4362	CDS	48	4508 - 4362	Other(10.0)	28140	NC_027983_p277	ND	unknown function
contig_1.6054	CDS	528	4468 - 6054	Other(4.92)	4412	p152729	['Helix-hairpin-helix containing domain', 'AAA domain']	exonuclease V
contig_1.6670	CDS	215	6023 - 6670	Other(6.63)	4412	p152729	['UvrD-like helicase C-terminal domain', 'ATP-dependent RecD-like DNA helicase SH3 domain']	exonuclease V
contig_1.6942	CDS	83	6691 - 6942	Other(4.65)	20387	p27976	ND	unknown function
contig_1.7485	CDS	178	6949 - 7485	Other(9.91)	5767	p34210	ND	sigma factor
contig_1.8465	CDS	301	7560 - 8465	Other(4.53)	8012	KY554777_p176	ND	unknown function
contig_1.8806	CDS	116	8456 - 8806	Other(7.63)	379	KY554777_p175	['Bacterial DNA-binding protein']	DNA binding protein
contig_1.10136	CDS	411	8901 - 10136	Other(5.15)	2765	KT070867_p233	['PhoH-like protein', 'PIN domain']	PhoH-like phosphate starvation-inducible
contig_1.10375	CDS	72	10157 - 10375	Major tail(7.71)	8651	p32626	['YonK protein']	unknown function
contig_1.11567	CDS	407	10344 - 11567	Other(8.02)	284	NC_021330_p34	ND	exonuclease
contig_1.11863	CDS	52	11705 - 11863	Other(10.0)	16776	MF358541_p115	ND	unknown function
contig_1.11989	CDS	36	11879 - 11989	Other(9.99)	32038	p15139	ND	unknown function
contig_1.12268	CDS	44	12134 - 12268	Other(9.86)	35522	NC_007060_p35	ND	unknown function
contig_1.12357	CDS	29	12268 - 12357	Other(8.88)	13183	NC_011421_p121	ND	unknown function
contig_1.12665	CDS	73	12444 - 12665	Other(9.67)	10148	KX373690_p3	ND	unknown function
contig_1.12788	CDS	30	12696 - 12788	Other(9.86)	9149	p52522	ND	unknown function
contig_1.13095	CDS	87	12832 - 13095	Other(4.05)	29429	NC_008376_p11	ND	unknown function
contig_1.13206	CDS	34	13102 - 13206	Other(10.0)	38287	AP018399_p99	ND	unknown function
contig_1.13397	CDS	63	13206 - 13397	Other(7.91)	8887	p397908	ND	toxin
contig_1.14566	CDS	350	13514 - 14566	Other(7.81)	3314	MF547663_p1	ND	unknown function
contig_1.16344	CDS	592	14566 - 16344	Portal(3.78)	26582	p45552	ND	unknown function
contig_1.17877	CDS	481	16432 - 17877	Portal(4.22)	2739	MF547663_p3	ND	portal protein
contig_1.19522	CDS	539	17903 - 19522	Major capsid(2.74)	3313	KY554777_p169	ND	unknown function
contig_1.20102	CDS	174	19578 - 20102	Collar(2.74)	4147	p34219	ND	unknown function
contig_1.21148	CDS	326	20168 - 21148	Major capsid(3.86)	4088	p31897	ND	unknown function
contig_1.21697	CDS	135	21290 - 21697	Other(7.83)	5329	p34221	ND	unknown function
contig_1.22232	CDS	171	21717 - 22232	Other(2.15)	3853	p34222	ND	unknown function
contig_1.22524	CDS	104	22210 - 22524	Other(9.0)	5523	p68109	ND	unknown function
contig_1.23237	CDS	223	22566 - 23237	Baseplate(7.41)	5251	p45560	ND	unknown function
contig_1.23719	CDS	162	23231 - 23719	Other(2.22)	6123	MF001361_p17	ND	virion structural protein
contig_1.24528	CDS	269	23719 - 24528	Other(5.58)	4051	p148116	ND	unknown function
contig_1.24725	CDS	51	24570 - 24725	Other(3.75)	2729	MF547663_p13	ND	virion structural protein
contig_1.24682	CDS	32	24780 - 24682	Other(9.96)	19007	MF140427_p54	ND	unknown function
contig_1.24961	CDS	42	25089 - 24961	Other(10.0)	38275	p347777	ND	unknown function
contig_1.25746	CDS	191	25171 - 25746	Major tail(5.01)	2729	MF547663_p13	ND	virion structural protein
contig_1.26359	CDS	161	25874 - 26359	Other(6.49)	21950	KY065475_p66	ND	unknown function
contig_1.26834	CDS	180	26292 - 26834	Other(2.5)	19892	NC_029073_p27	ND	unknown function
contig_1.27613	CDS	254	26849 - 27613	Other(8.74)	1	p428256	['Phage integrase family']	integrase
contig_1.27818	CDS	74	27594 - 27818	Other(9.15)	216	p381219	['Phage integrase family']	integrase
contig_1.28259	CDS	141	27834 - 28259	Other(7.67)	1401	NC_006565_p96	ND	unknown function
contig_1.36151	CDS	2609	28322 - 36151	Tail fiber(8.95)	4211	p43110	['Transglycosylase SLT domain']	tail length tape measure protein
contig_1.36924	CDS	257	36151 - 36924	Major tail(2.6)	20852	p148125	['Phage tail protein']	unknown function
contig_1.41387	CDS	1480	36945 - 41387	Tail fiber(9.07)	6211	NC_029048_p40	ND	minor tail protein
contig_1.41837	CDS	142	41409 - 41837	Tail fiber(1.84)	240	HQ641348_p92	ND	head protein
contig_1.43418	CDS	508	41892 - 43418	Tail fiber(4.32)	26640	KY514265_p37	ND	lipoprotein
contig_1.43760	CDS	113	43419 - 43760	Other(6.48)	1164	KJ417497_p60	['BppU N-terminal domain']	unknown function
contig_1.43949	CDS	60	43767 - 43949	Other(9.07)	19611	MG250483_p51	ND	unknown function
contig_1.44401	CDS	145	43964 - 44401	Other(4.03)	7686	NC_021780_p35	ND	Rz-like spanin
contig_1.44669	CDS	99	44370 - 44669	Other(7.04)	2742	p57217	['N-acetylmuramoyl-L-alanine amidase']	endolysin
contig_1.45318	CDS	236	44608 - 45318	Baseplate(3.26)	435	p149526	ND	endolysin
contig_1.45760	CDS	142	45332 - 45760	Other(5.43)	608	KY554777_p146	ND	holin
contig_1.45801	CDS	391	46976 - 45801	Other(8.79)	506	NC_007581_p21	['Helix-turn-helix domain', 'Probable transposase', 'Putative transposase DNA-binding domain']	transposase
contig_1.47054	CDS	42	46926 - 47054	Other(9.96)	35507	KY065148_p18	ND	unknown function
contig_1.47438	CDS	98	47142 - 47438	Baseplate(3.52)	29087	NC_028762_p246	ND	unknown function
contig_1.51284	CDS	1273	47463 - 51284	Tail fiber(9.48)	11315	p148126	['Repeat of unknown function (DUF5907)']	unknown function
contig_1.54987	CDS	1228	51301 - 54987	Tail fiber(9.31)	38477	p60	['F5/8 type C domain', 'Repeat of unknown function (DUF5907)']	unknown function
contig_1.55467	CDS	155	55000 - 55467	HTJ(4.31)	10127	MF358541_p188	ND	unknown function
contig_1.55510	CDS	264	56304 - 55510	Tail fiber(4.19)	27241	KX669658_p47	ND	unknown function
contig_1.56398	CDS	195	56985 - 56398	Other(9.3)	159	p35032	['Crossover junction endodeoxyribonuclease RuvC']	RuvC-like Holliday junction resolvase
contig_1.56924	CDS	216	57574 - 56924	Other(3.7)	8303	NC_015272_p121	ND	unknown function
contig_1.57707	CDS	32	57805 - 57707	Other(9.96)	20758	JN204348_p160	ND	unknown function
contig_1.57852	CDS	361	58937 - 57852	Other(8.35)	405	p13883	['Helix-hairpin-helix motif']	DNA polymerase
contig_1.58989	CDS	29	59078 - 58989	Other(9.87)	10360	p440311	ND	unknown function
contig_1.59097	CDS	41	59222 - 59097	Other(9.47)	23889	EF432053_p20	ND	unknown function
contig_1.59274	CDS	189	59843 - 59274	Other(8.2)	405	p13883	['Bacterial DNA polymerase III alpha subunit finger domain']	DNA polymerase
contig_1.59918	CDS	360	61000 - 59918	Other(8.07)	22655	NC_029073_p35	ND	unknown function
contig_1.61153	CDS	35	61046 - 61153	Other(9.98)	17306	AP004402_p145	ND	unknown function
contig_1.61293	CDS	44	61159 - 61293	Other(8.54)	18062	NC_031022_p110	ND	Sir2 (NAD-dependent deacetylase)
contig_1.61298	CDS	158	61774 - 61298	Other(9.17)	405	p13883	['Bacterial DNA polymerase III alpha NTPase domain']	DNA polymerase
contig_1.61969	CDS	38	61853 - 61969	Other(9.95)	23863	NC_008198_p13	ND	unknown function
contig_1.62125	CDS	30	62033 - 62125	Other(9.1)	22080	NC_027351_p52	ND	unknown function
contig_1.62113	CDS	335	63120 - 62113	Other(8.08)	4645	NC_031914_p55	['LAGLIDADG-like domain']	endonuclease
contig_1.63198	CDS	422	64466 - 63198	Other(8.97)	405	p13883	['Bacterial DNA polymerase III alpha NTPase domain', 'PHP domain']	DNA polymerase
contig_1.64521	CDS	124	64895 - 64521	Other(9.88)	1076	NC_028881_p7	ND	FmdB-like transcriptional regulator
contig_1.64952	CDS	116	65302 - 64952	Other(4.75)	31049	p46129	ND	unknown function
contig_1.65314	CDS	66	65514 - 65314	Other(10.0)	18378	NC_020158_p152	ND	unknown function
contig_1.65592	CDS	70	65804 - 65592	Other(6.38)	26599	NC_029027_p63	ND	unknown function
contig_1.65904	CDS	67	66107 - 65904	Other(9.62)	32869	p130618	ND	unknown function
contig_1.66104	CDS	47	66247 - 66104	Other(4.72)	19848	p374799	ND	unknown function
contig_1.66316	CDS	148	66762 - 66316	Other(3.4)	31798	p79503	ND	unknown function
contig_1.66784	CDS	54	66948 - 66784	Other(9.3)	8027	NC_012740_p47	ND	unknown function
contig_1.66938	CDS	117	67291 - 66938	Other(8.56)	21294	p364436	ND	unknown function
contig_1.67316	CDS	72	67534 - 67316	Other(9.9)	4576	NC_027356_p2	ND	unknown function
contig_1.67595	CDS	170	68107 - 67595	Other(9.85)	799	NC_011103_p96	ND	DNA methyltransferase
contig_1.68064	CDS	259	68843 - 68064	Other(9.45)	388	NC_031245_p308	['RNA repair pathway DNA polymerase beta family']	nucleotidyltransferase
contig_1.68840	CDS	210	69472 - 68840	Other(9.71)	11167	NC_022766_p54	['ABC1 atypical kinase-like domain']	serine-threonine kinase
contig_1.69568	CDS	313	70509 - 69568	Other(7.26)	854	NC_026595_p101	ND	glucosyltransferase
contig_1.70673	CDS	309	71602 - 70673	Other(5.5)	135	NC_027996_p7	['dUTPase']	dUTPase
contig_1.71649	CDS	99	71948 - 71649	Other(8.29)	8368	MF001354_p122	['Ribonucleotide reductase, small chain']	aerobic NDP reductase small subunit
contig_1.72102	CDS	33	72203 - 72102	Other(9.86)	36745	NC_028663_p24	ND	unknown function
contig_1.72187	CDS	158	72663 - 72187	Other(9.39)	59	MG812495_p46	['HNH endonuclease']	HNH endonuclease
contig_1.72653	CDS	71	72868 - 72653	Other(6.76)	26869	NC_028799_p37	ND	unknown function
contig_1.72869	CDS	207	73492 - 72869	Other(6.98)	86	KT995480_p118	['Ribonucleotide reductase, small chain']	ribonucleoside diphosphate reductase small subunit
contig_1.73817	CDS	53	73656 - 73817	Other(9.17)	14300	p146208	ND	unknown function
contig_1.73763	CDS	752	76021 - 73763	Other(7.5)	3987	KJ019113_p163	['ATP cone domain', 'Ribonucleotide reductase, all-alpha domain', 'Ribonucleotide reductase, barrel domain']	ribonucleotide reductase large subunit
contig_1.76145	CDS	554	77809 - 76145	Other(6.94)	2484	JX486088_p88	['DHH family', 'DHHA1 domain']	RecJ-like ssDNA exonuclease
contig_1.77763	CDS	97	78056 - 77763	Other(8.22)	12639	NC_018861_p30	ND	unknown function
contig_1.78040	CDS	93	78321 - 78040	Other(7.98)	30847	JF713456_p122	ND	unknown function
contig_1.78330	CDS	735	80537 - 78330	Other(4.24)	8238	NC_019511_p182	['Calcineurin-like phosphoesterase', 'RNA ligase', 'AAA domain']	RNA ligase
contig_1.80644	CDS	77	80877 - 80644	Other(9.13)	869	NC_021072_p170	ND	unknown function
contig_1.80900	CDS	491	82375 - 80900	Other(5.21)	448	NC_031034_p67	['Nicotinamide phosphoribosyltransferase, N-terminal domain', 'Nicotinate phosphoribosyltransferase (NAPRTase) family']	nicotinamide phosphoribosyl transferase
contig_1.82375	CDS	278	83211 - 82375	Other(7.67)	619	NC_024383_p145	ND	ribose-phosphate pyrophosphokinase
contig_1.83208	CDS	40	83330 - 83208	Other(9.8)	36738	KY030782_p193	ND	unknown function
contig_1.83403	CDS	359	84482 - 83403	Other(9.6)	47	KX925554_p102	['DNA primase catalytic core, N-terminal domain', 'Toprim domain']	DNA primase
contig_1.84495	CDS	541	86120 - 84495	Other(8.96)	19	p414569	ND	DnaB-like replicative helicase
contig_1.86132	CDS	239	86851 - 86132	Other(9.99)	6344	KY554771_p28	ND	unknown function
contig_1.86856	CDS	171	87371 - 86856	Other(6.05)	139	KX507046_p83	ND	deoxynucleoside monophosphate kinase
contig_1.87405	CDS	82	87653 - 87405	Other(9.98)	37883	p256424	ND	unknown function
contig_1.87691	CDS	226	88371 - 87691	Other(7.06)	19349	p100752	['Transglycosylase SLT domain']	unknown function
contig_1.88473	CDS	353	89534 - 88473	Other(6.01)	124	KY554773_p62	['AAA domain']	Sak4-like ssDNA annealing protein
contig_1.89620	CDS	352	90678 - 89620	Other(4.02)	2367	p338366	ND	unknown function
contig_1.90843	CDS	131	91238 - 90843	Other(9.16)	32520	KT070867_p78	ND	unknown function
contig_1.91225	CDS	29	91314 - 91225	Other(9.95)	1263	p130533	ND	unknown function
contig_1.91317	CDS	172	91835 - 91317	Other(6.46)	3037	p321370	['Helix-turn-helix']	transcriptional repressor
contig_1.91968	CDS	29	92057 - 91968	Other(9.16)	16544	DQ394810_p20	ND	excisionase
contig_1.92116	CDS	113	92457 - 92116	Other(5.23)	147	p315289	['Helix-turn-helix domain']	transcriptional regulator
contig_1.92521	CDS	200	93123 - 92521	Other(9.74)	318	p402927	ND	deoxyribonucleoside 5' monophosphate phosphatase
contig_1.93125	CDS	37	93238 - 93125	Other(10.0)	24928	NC_028841_p60	ND	unknown function
contig_1.93293	CDS	73	93514 - 93293	Other(9.54)	35094	NC_020081_p109	ND	unknown function
contig_1.93531	CDS	34	93635 - 93531	Other(9.97)	34241	p46001	ND	unknown function
contig_1.93722	CDS	128	94108 - 93722	Other(9.43)	37627	KX237516_p13	ND	unknown function
contig_1.94121	CDS	177	94654 - 94121	Other(8.3)	1815	KY554769_p130	['Guanylate kinase']	guanylate kinase
contig_1.94750	CDS	86	95010 - 94750	Other(9.98)	5764	NC_031070_p286	ND	unknown function
contig_1.95023	CDS	282	95871 - 95023	Other(2.75)	200	p13345	['SPFH domain / Band 7 family']	lipoprotein
contig_1.95843	CDS	50	95995 - 95843	Other(10.0)	24892	p237894	ND	unknown function
contig_1.96045	CDS	298	96941 - 96045	Other(2.71)	1128	MF347637_p121	ND	enoyl-CoA hydratase/carnithine racemase-like
contig_1.96913	CDS	54	97077 - 96913	Other(7.17)	21125	NC_004112_p44	ND	unknown function
contig_1.97131	CDS	263	97922 - 97131	Major tail(4.7)	291	MF668274_p31	['Glycosyl hydrolases family 25']	endolysin
contig_1.97979	CDS	72	98197 - 97979	Other(9.58)	3169	NC_012530_p68	['PcfJ-like protein']	unknown function
contig_1.98284	CDS	76	98514 - 98284	Other(9.95)	24706	NC_029060_p50	ND	unknown function
contig_1.98642	CDS	34	98538 - 98642	Other(10.0)	38252	NC_003216_p61	ND	unknown function
contig_1.98987	CDS	31	98892 - 98987	Other(8.82)	2711	p237915	ND	unknown function
contig_1.99089	CDS	33	98988 - 99089	Other(8.4)	801	p63204	ND	dATP / dGTP pyrophosphohydrolase
contig_1.99174	CDS	32	99076 - 99174	Other(9.86)	11636	p149872	ND	unknown function
contig_1.100210	CDS	333	99209 - 100210	Other(2.53)	20359	p119988	ND	unknown function
contig_1.100437	CDS	44	100303 - 100437	Other(9.98)	29540	NC_028837_p30	ND	unknown function
contig_1.100518	CDS	55	100685 - 100518	Other(10.0)	20390	NC_021856_p45	ND	unknown function
contig_1.100775	CDS	354	101839 - 100775	Other(5.42)	114	NC_019913_p32	['ATP dependent DNA ligase domain']	ATP-dependent DNA ligase
contig_1.101896	CDS	44	102030 - 101896	Other(9.96)	11694	p47224	ND	unknown function
contig_1.102054	CDS	89	102323 - 102054	Other(5.29)	2117	p15838	ND	unknown function
contig_1.102448	CDS	33	102549 - 102448	Other(9.77)	13111	KY555145_p252	ND	unknown function
contig_1.102610	CDS	109	102939 - 102610	Other(8.58)	6466	NC_018859_p56	ND	DNA ligase
contig_1.103089	CDS	80	103331 - 103089	Other(9.8)	4583	NC_031243_p35	['Cro/C1-type HTH DNA-binding domain']	transcriptional repressor
contig_1.103439	CDS	324	104413 - 103439	Other(8.19)	5830	NC_023007_p94	ND	integrase
contig_1.104621	CDS	48	104475 - 104621	Other(10.0)	19368	NC_021321_p44	ND	unknown function
contig_1.104618	CDS	403	105829 - 104618	Portal(5.04)	2598	p220502	['Protein of unknown function DUF262']	unknown function
contig_1.106008	CDS	53	105847 - 106008	Other(8.93)	35935	MG720309_p51	ND	unknown function
contig_1.106097	CDS	146	106537 - 106097	Other(9.59)	15017	KP027195_p138	ND	unknown function
contig_1.106550	CDS	89	106819 - 106550	Other(9.11)	12933	p118986	ND	unknown function
contig_1.106874	CDS	37	106987 - 106874	Other(9.97)	20951	KY290947_p38	ND	unknown function
contig_1.107008	CDS	60	107190 - 107008	Other(10.0)	20040	NC_007917_p54	ND	unknown function
contig_1.107222	CDS	63	107413 - 107222	Other(9.95)	37106	KY888882_p109	ND	unknown function
contig_1.107444	CDS	53	107605 - 107444	Other(10.0)	30689	KY829116_p38	ND	unknown function
contig_1.107632	CDS	64	107826 - 107632	Other(9.51)	24643	NC_019529_p109	ND	unknown function
contig_1.107884	CDS	120	108246 - 107884	Other(9.75)	31226	NC_021798_p190	ND	unknown function
contig_1.108285	CDS	84	108539 - 108285	Other(7.89)	31629	NC_028950_p196	ND	unknown function
contig_1.108469	CDS	118	108825 - 108469	Other(9.96)	14312	p131041	ND	unknown function
contig_1.108960	CDS	41	109085 - 108960	Other(8.83)	8656	NC_019452_p119	ND	unknown function
contig_1.109228	CDS	38	109344 - 109228	Other(10.0)	33239	NC_031071_p15	ND	unknown function
contig_1.109419	CDS	99	109718 - 109419	Other(9.72)	4915	p55305	ND	unknown function
contig_1.109765	CDS	98	110061 - 109765	Other(8.83)	24040	NC_028983_p152	ND	unknown function
contig_1.110021	CDS	366	111121 - 110021	Other(5.64)	691	p46036	['Actin like proteins N terminal domain']	partition protein
contig_1.111188	CDS	52	111346 - 111188	Other(9.93)	7930	NC_016766_p93	ND	lipoprotein precursor
contig_1.111404	CDS	233	112105 - 111404	Other(8.17)	421	EU676000_p47	['Protein of unknown function (DUF2786)']	unknown function
contig_1.112151	CDS	51	112306 - 112151	Other(9.98)	24270	NC_028783_p27	ND	unknown function
contig_1.112344	CDS	29	112433 - 112344	Other(9.46)	10723	NC_020837_p196	ND	unknown function
contig_1.112465	CDS	51	112620 - 112465	Other(9.98)	33675	MF431726_p67	ND	unknown function
contig_1.112657	CDS	72	112875 - 112657	Other(7.69)	4291	p46481	ND	RNA-dependent RNA polymerase
contig_1.112913	CDS	58	113089 - 112913	Other(9.0)	682	NC_028955_p106	ND	unknown function
contig_1.113266	CDS	195	113853 - 113266	Other(9.31)	3814	JF704116_p42	ND	unknown function
contig_1.113908	CDS	82	114156 - 113908	Other(9.27)	11586	MG655270_p222	ND	unknown function
contig_1.114207	CDS	79	114446 - 114207	Other(9.56)	331	p429252	ND	unknown function
contig_1.114480	CDS	86	114740 - 114480	Other(9.54)	19436	NC_030949_p18	ND	unknown function
contig_1.114849	CDS	61	115034 - 114849	Other(10.0)	3759	p70069	ND	unknown function
contig_1.115034	CDS	62	115222 - 115034	Other(9.99)	4237	p257435	ND	holin
contig_1.115617	CDS	64	115423 - 115617	Other(10.0)	16406	p397021	ND	unknown function
contig_1.115679	CDS	51	115834 - 115679	Other(8.61)	24949	NC_028787_p24	ND	unknown function
contig_1.115946	CDS	29	116035 - 115946	Other(10.0)	10343	NC_019405_p79	ND	unknown function
contig_1.116118	CDS	29	116207 - 116118	Other(9.3)	31706	NC_027364_p371	ND	unknown function
contig_1.116185	CDS	164	116679 - 116185	Other(9.79)	18378	NC_020158_p152	ND	unknown function
contig_1.116807	CDS	172	117325 - 116807	Other(7.96)	15770	KT995480_p11	ND	unknown function
contig_1.117502	CDS	65	117699 - 117502	Other(9.93)	34719	KT070868_p7	ND	unknown function
contig_1.117687	CDS	34	117791 - 117687	Other(10.0)	34104	KR997933_p106	ND	unknown function
contig_1.117819	CDS	59	117998 - 117819	Other(9.95)	11808	KU886223_p239	ND	unknown function
contig_1.117980	CDS	222	118648 - 117980	Other(9.5)	1926	p5924	['Defence against restriction A C-terminal']	released from the phage upon host infection
contig_1.118757	CDS	95	119044 - 118757	Other(9.86)	20607	MG765277_p4	ND	unknown function
contig_1.119137	CDS	51	119292 - 119137	Other(9.06)	19477	NC_028767_p28	ND	unknown function
contig_1.119385	CDS	38	119501 - 119385	Other(8.64)	35645	p379073	ND	unknown function
contig_1.119618	CDS	31	119713 - 119618	Other(9.26)	35215	NC_005260_p288	ND	unknown function
contig_1.119750	CDS	61	119935 - 119750	Other(10.0)	21085	MG962376_p49	ND	unknown function
contig_1.119960	CDS	56	120130 - 119960	Other(9.99)	27198	p283629	ND	unknown function
ND - no data
